# Supplementary material for: The Application of in silico Methods for Prediction of Blood-Brain Barrier Permeability of Small Molecule PET Tracers
Source: Front Nucl Med. 2022 Mar 25;2:853475. doi: 10.3389/fnume.2022.853475 (PMC11440968; doi:10.3389/fnume.2022.853475)
Supplement: Supplementary file 1 [file Table_1.XLSX]

## Sheet: Sheet1
Name	Smiles	Classification	Target	MW (ChemDraw)	HBDs (ACD/Perecpta)	HBAs (ACD/Percepta)	TPSA (ACD/Percepta)	LogD (ACD/Percepta)	Basic pKa (ACD/Percepta)	LogP (BioLoom)	CNS MPO	CNS PET MPO	BBB score	(N+O)≤5	logBB>0 (Norinder Haeberlin)	Lipinskis CNS rule	CNS access score (ACD/Percepta)	logBB (ACD/Percepta)	PPB (ACD/Percepta)
[18F]ASEM	O=S1(C2=CC=C(N3C4CCN(CC4)CC3)C=C2C5=C1C(F)=CC=C5)=O	Successful	α7 nAChR	358.431	0	4	49	1	1.65	2.96	5.70784	4	5.21646	4	-1.04	Yes	-2.22	-0.07	Strongly bound PPB
[11C]CHIBA-1001	O=C(OC1=CC=C(C)C=C1)N2C3CCN(CC3)CC2	Successful	α7 nAChR	260.337	0	4	32.78	0.95	8.99	1.986	5.144	3.29375	5.39667	4	-2.014	Yes	-2.14	0.53	Moderately bound
[11C]Ro15 4513	O=C(N(C)CC1=C(C(OCC)=O)N=CN12)C3=C2C=CC(N=[N+]=[N-])=C3	Successful	α5GABAA	326.316	0	9	114.18	1.6	0.81	2.004	5.06623	3.44189	2.69532	9	-6.996	No	-2.84	-0.37	Undefined PPB
[11C]Citalopram	FC(C=C1)=CC=C1C2(CCCN(C)C)C3=CC=C(C#N)C=C3CO2	Unsuccessful	5HT	324.399	0	3	32.26	1.27	9.57	3.132	4.64	3.48429	5.45385	3	0.132	Yes	-2.19	0.6	Moderately bound
[11C]WAY100635	O=C(C1CCCCC1)N(CCN2CCN(C3=C(OC)C=CC=C3)CC2)C4=NC=CC=C4	Successful	5HT1A	422.573	0	6	48.91	3.07	6.84	3.89	4.40713	4	4.84629	6	-2.11	No	-2.54	-0.03	Extensively bound in PPB
[18F]MPPF	COC1=C(N2CCN(CCN(C3=CC=CC=N3)C(C4=CC=C(F)C=C4)=O)CC2)C=CC=C1	Successful	5HT1A	434.515	0	6	48.91	3.47	6.68	3.294	4.44542	4	4.39586	6	-2.706	No	-3.63	0.01	Extensively bound in PPB
[11C](R)-RWAY	COC1=C(N2CCN(CC[C@@H](C3=CC=CC=C3)C(N4CCCCCC4)=O)CC2)C=CC=C1	Successful	5HT1A	435.612	0	5	36.02	4.12	7.54	5.078	3.12294	2.1837	5.2039	5	0.078	No	-2.99	1.04	Strongly bound PPB
[11C]DWAY	OC1=C(N2CCN(CCN(C3=NC=CC=C3)C(C4CCCCC4)=O)CC2)C=CC=C1	Successful	5HT1A	408.546	1	6	59.91	2.52	7.01	3.201	4.84677	4.32932	4.58375	6	-2.799	No	-2.65	-0.12	Extensively bound in PPB
[18F]FCWAY	O=C(C1CCC(F)CC1)N(C2=NC=CC=C2)CCN(CC3)CCN3C4=C(OC)C=CC=C4	Successful	5HT1A	440.563	0	6	48.91	2.48	6.82	3.283	4.91568	4.36568	4.81277	6	-2.717	No	-2.64	-0.28	Extensively bound in PPB
[11C]NAD-299	FC1=C2C(C[C@@H](N(C3CCC3)C4CCC4)CO2)=C(C(N)=O)C=C1	Successful	5HT1A	318.392	2	4	55.56	0.74	9.24	2.996	4.78804	2.72776	4.25056	4	-1.004	Yes	-2.48	0.11	Moderately bound
[11C]6FPWAY	OC1=C(N2CCN(CCN(C3=NC(F)=CC=C3)C(C4CCCCC4)=O)CC2)C=CC=C1	Unsuccessful	5HT1A	426.536	1	6	59.91	2.49	7.01	3.428	4.65832	4.35659	4.54809	6	-2.572	No	-2.75	-0.22	Extensively bound in PPB
[18F]MefWAY	COC1=C(N2CCN(CCN(C3=NC=CC=C3)C(C4CC[C@H](CF)CC4)=O)CC2)C=CC=C1	Successful	5HT1A	454.59	0	6	48.91	3.01	6.82	3.682	4.38105	4	4.77474	6	-2.318	No	-2.55	-0.06	Extensively bound in PPB
[11C]CUMI-101	O=C1C=NN(CCCCN2CCN(C3=CC=CC=C3OC)CC2)C(N1C)=O	Successful	5HT1A	373.457	0	8	68.69	0.55	7.91	1.367	5.63271	3.45727	4.25907	8	-6.633	No	-3.42	-0.51	Strongly bound PPB
[11C]AZ10419369	CN1CCN(C2=C(OC(C(NC3=CC=C(N4CCOCC4)C=C3)=O)=CC5=O)C5=C(C)C=C2)CC1	Successful	5HT1B	462.55	1	8	74.35	1.29	7.69	2.846	4.93725	3.30619	4.02656	8	-5.154	No	-3.38	-0.45	Strongly bound PPB
[11C]P943	CN1CCN(C2=C(C[C@H]3C(N(C4=CC=C(C(C)(C)OC)C=C4)CC3)=O)C=CC=C2)CC1	Successful	5HT1B	421.585	0	5	36.02	3.54	7.82	4.395	3.72557	3.0619	5.28071	5	-0.605	No	-2.39	0.47	Extensively bound in PPB
[18F]Altanserin	O=C(C1=CC=C(F)C=C1)C2CCN(CCN3C(NC(C=CC=C4)=C4C3=O)=S)CC2	Successful	5HT2A	411.495	1	5	84.74	2.51	7.8	2.579	4.93752	2.14375	4.36774	5	-2.421	No	-2.95	-0.26	Extensively bound in PPB
[11C]MDL100907	FC1=CC=C(CCN2CCC([C@@H](O)C3=CC=CC(OC)=C3OC)CC2)C=C1	Successful	5HT2A	373.468	1	4	41.93	1.94	8.88	3.289	4.79816	3.93014	5.29136	4	-0.711	Yes	-2.15	0.84	Moderately bound
[18F]Setoperone	FC1=CC=C(C(C2CCN(CCC3=C(C)N=C4N(CCS4)C3=O)CC2)=O)C=C1	Successful	5HT2A	401.5	0	5	78.28	1.93	7.96	1.975	5.4925	2.88302	4.54646	5	-3.025	No	-2.8	-0.26	Extensively bound in PPB
[11C]MPM	COC1=CC=CC(CCC2=CC=CC=C2OCC[C@H]3N(C)C[C@H](O)C3)=C1	Unsuccessful	5HT2A	355.478	1	4	41.93	1.91	9.19	4.185	4.28511	3.82256	5.30972	4	0.185	Yes	-2.9	0.15	Extensively bound in PPB
[11C]KF17643	CCCOC1=NC2=CC=CC=C2C(C(OC3CC(CC4)N(C)C4C3)=O)=C1	Unsuccessful	5HT3	354.45	0	5	51.66	1.68	9.78	4.18	4.24775	4	4.97902	5	-0.82	Yes	-2.28	0.79	Strongly bound PPB
[11C]SB207145	NC1=C(OCCO2)C2=C(C(OCC3CCN(C)CC3)=O)C=C1Cl	Successful	5HT4	340.804	2	6	74.02	1.65	8.84	2.789	4.87598	1.94174	3.9275	6	-3.211	Yes	-2.78	0.47	Moderately bound
[11C]GSK215083	O=S(C1=CC2=CC=CC(N3CCN(C)CC3)=C2N=C1)(C4=CC(F)=CC=C4)=O	Successful	5HT6	385.457	0	5	61.89	2.21	7.95	3.765	5.08521	4.28286	4.59224	5	-1.235	Yes	-2.41	0.22	Strongly bound PPB
[18F]CPFPX	O=C(N1CCC)C2NC(C3CCCC3)=NC2N(CCCF)C1=O	Successful	A1A	324.4	1	6	65.01	0.49	9.58	3.301	4.6875	4.41283	4.12672	6	-2.699	Yes	-2.67	0.44	Moderately bound
[11C]MPDX	O=C1C2=C(N=C(C(C3CC3)C4CC4)N2)N(CCC)C(N1C)=O	Successful	A1A	302.378	1	6	69.3	2.63	2.36	3.11	5.36811	4.97085	4.2123	6	-2.89	Yes	-1.91	0.53	Moderately bound
[11C]PMP	O=C(CC)OC1CCN(C)CC1	Successful	AchE	171.24	0	3	29.54	0.63	7.79	0.599	5.477	3.74135	4.44464	3	-2.401	Yes	-2.1	0.14	Weakly bound
[11C]CP-126998	O=C(C1)N(C)C2=C1C=C(C(CCC3CCN(CC4=CC=CC=C4)CC3)=NO5)C5=C2	Successful	AchE	389.499	0	5	49.58	2.35	8.66	3.629	4.733	3.84675	4.81333	5	-1.371	Yes	-2.86	0.06	Extensively bound in PPB
[11C]SCH442416	COC1=CC=C(C=C1)CCCN2C(N=C(N3C4=NC(C5=CC=CO5)=N3)N)=C4C=N2	Successful	A2aR	389.42	2	9	109.28	2	2.8	3.52	4.15388	2.802	2.64822	9	-5.48	No	-3.44	-0.63	Extensively bound in PPB
[11C]Preladenant	NC1=NC2=C(C=NN2CCN3CCN(CC3)C4=CC=C(C=C4)OCCOC)C5=NC(C6=CC=CO6)=NN15	Successful	A2aR	503.567	2	12	124.99	1.5	6.4	2.795	3.5	2	1.85373	12	-9.205	No	-3.85	-0.72	Extensively bound in PPB
[11C]KW6002	COC1=CC(/C=C/C2=NC(N(CC)C(N(CC)C3=O)=O)=C3N2C)=CC=C1OC	Successful	A2aR	384.436	0	8	76.9	2.54	0.47	3.028	5.29382	3.7213	3.95697	8	-4.972	No	-1.97	0.47	Moderately bound
[18F]MNI-444	NC1=NC2=C(C=NN2CCN3CCN(CC3)C4=CC=C(C=C4)OCCF)C5=NC(C6=CC=CO6)=NN15	Successful	A2aR	491.531	2	11	115.76	1.7	6.3	3.25	3.56253	3	2.24122	11	-7.75	No	-3.29	-0.26	Strongly bound PPB
[11C]TMSX	COC1=C(OC)C=C(/C=C/C2=NC3C(C(N(C)C(N3C)=O)=O)N2C)C=C1OC	Successful	Alpha2A	388.424	0	9	83.91	-0.6	8.82	2.257	5.14788	2.39782	3.47581	9	-6.743	No	-3.8	-0.41	Moderately bound
[11C]PIB	OC1=CC2=C(N=C(C3=CC=C(NC)C=C3)S2)C=C1	Successful	Beta-amyloid	256.323	2	3	73.39	3.22	3.05	3.991	4.3945	3.5632	4.59236	3	0.991	Yes	-2.51	0.03	Extensively bound in PPB
[18F]AV45	FCCOCCOCCOC1=CC=C(/C=C/C2=CC=C(NC)C=C2)C=N1	Successful	Beta-amyloid	360.429	1	5	52.61	3.08	4.38	3.342	4.73685	4	5.12489	5	-1.658	Yes	-2.64	-0.13	Extensively bound in PPB
[18F]AZD4694	OC1=CC=C2C(OC(C3=C(F)N=C(NC)C=C3)=C2)=C1	Successful	Beta-amyloid	258.252	2	4	58.29	3.26	2.33	3.381	4.6795	4	4.66988	4	-0.619	Yes	-3.17	-0.57	Extensively bound in PPB
[18F]FDNNP	FCCOC1=CC=C2C(OC(/C=C/C3=CN=C(N(C)C)S3)=N2)=C1	Successful	Beta-amyloid	333.381	0	5	79.63	2.9	4.41	3.614	5.07609	3.57674	4.63174	5	-1.386	Yes	-2.64	-0.3	Extensively bound in PPB
[18F]Flutemetamol	OC1=CC=C(N=C2C3=CC=C(NC)C(F)=C3)C(S2)=C1	Successful	Beta-amyloid	274.313	2	3	73.39	3.3	1.24	4.302	4.199	3.5632	4.62886	3	1.302	Yes	-2.52	0.06	Extensively bound in PPB
[11C]OMAR	COC1=CC=C(C2=C(C#N)C(C(NN3CCCCC3)=O)=NN2C4=CC=C(Cl)C=C4Cl)C=C1	Successful	CB1	470.354	1	7	83.18	4.39	2.85	5.277	2.89823	2.13635	3.58298	7	-1.723	No	-3.09	0	Extensively bound in PPB
[18F]MK9470	FCCOC1=CC=C(C[C@H]([C@H](C)NC(C(C)(C)OC2=CC=C(C)C=N2)=O)C3=CC=CC=C3)C=C1	Successful	CB1	464.581	1	5	60.45	5.47	3.51	5.337	2.92709	3	3.96291	5	0.337	No	-2.93	0.46	Extensively bound in PPB
[11C]MePPEP	O=C1[C@H](N[C@H](C)C2=CC=CC=C2)C[C@H](C3=CC=CC(OC)=C3)N1C4=CC=C(C(F)(F)F)C=C4	Successful	CB1	454.493	1	4	41.57	4.31	7.29	5.947	2.97753	2.73645	4.4541	4	1.947	No	-2.91	0.16	Extensively bound in PPB
[18F]FMPEP-d2	O=C1[C@H](N[C@H](C)C2=CC=CC=C2)C[C@H](C3=CC=CC(OC([2H])(F)[2H])=C3)N1C4=CC=C(C(F)(F)F)C=C4	Successful	CB1	474.496	1	4	41.57	4.62	7.23	6.12	2.87752	2.76255	4.43695	4	2.12	No	-2.72	0.46	Extensively bound in PPB
[11C]SD5024	ClC1=CC=C(C2=NN(/C(N)=N/S(C3=CC=C(C#N)C=C3)(=O)=O)C[C@@H]2C4=CC=CC=C4)C=C1	Successful	CB1	463.94	2	7	120.29	2.97	-3.23	3.271	3.0598	2	2.71295	7	-3.729	No	-3.33	-0.99	Extensively bound in PPB
[11C]DMP696	COCCN(CCOC)CC1=CC(C)=NC2=C(C3=CC=C(Cl)C=C3Cl)C(C)=NN21	Unsuccessful	CRF1	437.365	0	6	51.88	3.25	5.37	4.682	3.84717	4	4.80402	6	-1.318	No	-2.46	-0.02	Extensively bound in PPB
[11C]NNC-112	CN(CCC1=C2C=C(O)C(Cl)=C1)C[C@@H]2C3=CC=CC4=C3OC=C4	Successful	D1	327.808	1	3	36.61	3.36	7.97	4.581	3.97096	3.45274	4.97076	3	1.581	Yes	-3.69	-0.83	Extensively bound in PPB
[18F]Spiperone	O=C(CCCN1CCC2(N(C3=CC=CC=C3)CNC2=O)CC1)C4=CC=C(F)C=C4	Successful	D2	395.478	1	5	52.65	1.37	8.89	3.002	4.82661	4.26285	4.922	5	-1.998	Yes	-2.98	0.02	Extensively bound in PPB
[11C]FLB457	COC1=CC(Br)=CC(C(NC[C@H]2N(CC)CCC2)=O)=C1OC	Successful	D2	371.275	1	5	50.8	0.58	8.97	3.316	4.75062	4.22805	4.86486	5	-1.684	Yes	-2.74	0.23	Moderately bound
[18F]Fallypride	COC1=C(OC)C(C(NC[C@@H]2CCCN2CC=C)=O)=CC(CCCF)=C1	Successful	D2	364.461	1	5	50.8	0.93	8.13	3.295	5.21519	4.59345	4.70317	5	-1.705	Yes	-2.52	0.23	Moderately bound
[11C]Raclopride	OC1=C(C(NC[C@H]2N(CC)CCC2)=O)C(OC)=C(Cl)C=C1Cl	Successful	D2/D3	347.236	2	5	61.8	1.3	8.97	4.168	4.19482	3.20719	4.40492	5	-0.832	Yes	-3.12	0.06	Undefined PPB
[11C](+)-PHNO	OC1=CC=C2C([C@@H](CCCN3CCC)[C@H]3CC2)=C1	Successful	D2/D3	245.366	1	2	23.47	1.21	9.99	3.714	3.5715	4	5.48082	2	1.714	Yes	-1.4	1.02	Moderately bound
[11C]MNPA	OC1=CC=C2C(C3=CC(OC)=CC(CCN4CCC)=C3[C@H]4C2)=C1O	Successful	D2/D3 agonist	325.408	2	4	52.93	3.42	7.1	3.514	4.40596	3.46198	4.90438	4	-0.486	Yes	-2.04	0.7	Strongly bound PPB
[11C]NPA	OC1=CC=C2C(C3=CC=CC(CCN4CCC)=C3[C@H]4C2)=C1O	Successful	D2/D3 agonist	295.382	2	3	43.7	3.27	7.96	3.548	4.591	3.6154	5.26354	3	0.548	Yes	-2.2	0.75	Strongly bound PPB
[11C]4-MMC	O=C(NCCCCN1CCN(C2=C(OC)C=CC=C2)CC1)/C=C/C3=CC=C(OC)C=C3	Unsuccessful	D3	423.557	1	6	54.04	2.9	7.9	3.852	4.25621	3.6935	4.84714	6	-2.148	No	-2.88	0.02	Extensively bound in PPB
[11C]CFT	FC1=CC=C([C@@H]2[C@H](C(OC)=O)[C@H](N3C)CC[C@H]3C2)C=C1	Successful	DAT	277.339	0	3	29.54	1.35	8.8	2.964	5.077	3.302	5.41611	3	-0.036	Yes	-2.57	0.53	Moderately bound
[11C]PE21	CC1=CC=C([C@@H]2[C@H](C(OC)=O)[C@H]3CC[C@H](N3C/C=C/I)C2)C=C1	Successful	DAT	425.31	0	3	29.54	3.88	8.01	4.867	2.97195	2.64565	5.37766	3	1.867	No	-1.63	1.41	Undefined PPB
[18F]FECNT	ClC1=CC=C([C@@H]2[C@H](C(OC)=O)[C@H](N3CCF)CC[C@H]3C2)C=C1	Successful	DAT	325.808	0	3	29.54	2.44	8.18	3.786	4.64496	3.42686	5.29722	3	0.786	Yes	-1.96	0.67	Moderately bound
[11C]MeNTI	O=C(OC)C(CC1)(N(C(CC)=O)C2=CC=CC=C2)CCN1CCC3=CC=CC=C3	Successful	Delta opioid receptor	394.515	0	5	49.85	3.21	7.76	3.686	4.57942	3.7544	4.98246	5	-1.314	Yes	-2.29	0.44	Strongly bound PPB
[18F]FP-CIT	IC1=CC=C([C@@H]2[C@H](C(OC)=O)C3CC[C@H](N3CCCF)C2)C=C1	Successful	Dopamine transporter	431.29	0	3	29.54	2.83	8.56	4.425	3.41305	2.4064	5.40112	3	1.425	No	-1.7	1.23	Moderately bound
[18F]FE-PE21	CC1=CC=C([C@@H]2[C@H](C(OCCF)=O)C3CC[C@H](N3C/C=C/I)C2)C=C1	Successful	Dopamine transporter	457.328	0	3	29.54	3.87	7.93	5.119	2.75536	1.68045	5.33417	3	2.119	No	-1.54	1.46	Undefined PPB
[123I]Altropane	FC1=CC=C([C@@H]2[C@H](C(OCC)=O)C3CC[C@H](N3C/C=C/I)C2)C=C1	Successful	Dopamine transporter	443.301	0	3	29.54	3.77	8.07	5.04	2.8405	1.61955	5.36647	3	2.04	No	-1.63	1.4	Undefined PPB
[11C]Flumazenil	FC1=CC(C(N(C)CC2=C(C(OCC)=O)N=CN23)=O)=C3C=C1	Successful	GABAA	303.293	0	6	64.43	1	0.86	1.291	5.98353	4.95385	4.34303	6	-4.709	Yes	-2.36	-0.1	Moderately bound
[11C]RO5013853	O=C(C1=CC(S(=O)(C)=O)=CC=C1O[C@H](C(F)(F)F)C)N(C2)CC3=C2C=CC(C4CCOCC4)=C3	Successful	Glycine T1	497.529	0	6	81.29	3.1	-2.11	3.108	4.40835	3.21876	3.66908	6	-2.892	No	-2.6	-0.12	Extensively bound in PPB
[11C]GSK931145	CN(C)C1(CCCC1)C(NC(C2=C(C)C=CC=C2C)=O)C3=CC=CC=C3	Unsuccessful	GlyT	350.506	1	3	32.34	3.96	8.13	4.696	3.22147	2.63265	5.46957	3	1.696	Yes	-2.07	1.21	Strongly bound PPB
[11C]GSK189254A	O=C(NC)C1=CN=C(OC2=CC(CCN(C3CCC3)CC4)=C4C=C2)C=C1	Successful	H3	351.45	1	5	54.46	1.22	9.01	3.267	4.85425	4.21065	4.91615	5	-1.733	Yes	-2.27	0.73	Weakly bound
[11C]Doxepin	CN(C)CC/C=C1C2=CC=CC=C2COC3=C/1C=CC=C3	Successful	H1	279.383	0	2	12.47	2.5	9.19	4.092	3.609	3.47985	5.47647	2	2.092	Yes	-1.87	0.61	Extensively bound in PPB
[18F]FMH3	O=C(O[C@@]12CC[C@@H](C(N(CCN3CCCCC3)C)=O)CC2)C4=C1C=CC(OC([2H])(F)[2H])=C4	Successful	H3	420.522	0	6	59.08	2.23	8.88	2.937	4.84239	2.86013	4.45485	6	-3.063	No	-2.29	0.69	Moderately bound
[11C]BU99008	CN1C2=CC=CC=C2C=C1C3=NCCN3	Successful	Imidazoline receptors	199.257	1	3	29.32	-0.19	10.57	3.099	4.1665	4	5.36967	3	0.099	Yes	-2.98	-0.18	Moderately bound
[11C]GR103545	O=C(OC)N1CCN(C(CC2=CC(Cl)=C(Cl)C=C2)=O)[C@]([H])(N3CCCC3)C1	Successful	KOR	400.3	0	6	53.09	3.48	6.85	4.275	4.121	4	4.85271	6	-1.725	Yes	-1.78	0.85	Moderately bound
[11C]LY2795050	ClC(C=C(C(N)=O)C=C1)=C1OC(C=C2)=CC=C2CN3CCC[C@H]3C4=CN=CC=C4	Successful	KOR	407.898	2	5	68.45	2.87	7.11	3.833	4.10901	2.77858	4.12601	5	-1.167	No	-2.55	0.23	Extensively bound in PPB
[11C]GR103545	ClC1=C(Cl)C=C(CC(N2CCN(C(OC)=O)C[C@H]2CN3CCCC3)=O)C=C1	Successful	KOR	414.327	0	6	53.09	2.27	8.88	4.17	4.26836	3.82377	4.85649	6	-1.83	No	-2.27	0.79	Moderately bound
[18F]FP-TZTP	CN1CCC=C(C2=NSN=C2SCCCF)C1	Successful	M2	273.388	0	3	82.56	1.98	7.4	2.414	6	3.89456	5.3978	3	-0.586	Yes	-1.3	0.31	Moderately bound
[11C]Harmine	CC1=NC=CC2=C1NC3=C2C=CC(OC)=C3	Successful	MAO-A	212.252	1	3	37.91	2.63	7.36	3.129	5.266	4.64253	5.25928	3	0.129	Yes	-2.56	-0.19	Extensively bound in PPB
[11C]Deprenyl	C[C@H](N(C)CC#C)CC1=CC=CC=C1	Successful	MAO-B	187.286	0	1	3.24	2.51	7.53	2.844	4.745	3.19286	4.90409	1	1.844	Yes	-2.17	0.09	Strongly bound PPB
[11C]ITMM	CC(C)NC1=CC(C2=CSC(N(C)C(C3=CC=C(OC)C=C3)=O)=N2)=NC=N1	Successful	mGluR1	383.47	1	7	108.48	3.17	3.07	2.548	4.13527	2	3.6465	7	-4.452	Yes	-2.57	0.08	Extensively bound in PPB
[18F]FMH3	CNC1=CC(C2=CSC(N(C)C(C3=CC=C(F)C=C3)=O)=N2)=NC=N1	Successful	mGluR1	343.38	1	6	99.25	2.82	3.07	1.708	4.81807	2.06443	4.22271	6	-4.292	Yes	-2.59	-0.11	Extensively bound in PPB
[18F]SP203	FC1=CC(C#CC2=CSC(CF)=N2)=CC(C#N)=C1	Successful	mGluR5	260.262	0	2	64.92	2.72	-0.11	2.822	5.64	4.08001	4.86902	2	0.822	Yes	-2.15	-0.02	Strongly bound PPB
[11C]-ABP688	CC1=NC(C#CC(CCC/2)=CC2=N\OC)=CC=C1	Successful	mGluR5	240.306	0	3	34.48	3.2	3.66	2.437	5.124	3.2104	4.9881	3	-0.563	Yes	-2.15	0.22	Extensively bound in PPB
[18F]FPEB	FC1=CC(C#N)=CC(C#CC2=NC=CC=C2)=C1	Successful	mGluR5	222.222	0	2	36.68	2.9	2.95	2.859	5.384	3.3864	4.93258	2	0.859	Yes	-2.33	-0.12	Extensively bound in PPB
[18F]PSS232	FCCOCCCO/N=C1CCCC(C#CC2=NC=CC=C2)=C\1	Successful	mGluR5	316.376	0	4	43.71	2.9	3.4	2.331	5.46812	3.61055	4.78159	4	-1.669	Yes	-1.98	0.53	Undefined PPB
[11C]Carfentanil	O=C(OC)C(CC1)(N(C2=CC=CC=C2)C(CC)=O)CCN1CCC3=CC=CC=C3	Successful	Mu-opioid	394.515	0	5	49.85	3.21	7.76	3.686	4.57942	3.7544	4.98246	5	-1.314	Yes	-2.29	0.44	Strongly bound PPB
[11C]NMPB	OC(C1=CC=CC=C1)(C(OC2CCCN(C)C2)=O)C3=CC=CC=C3	Successful	muscarinic	325.408	1	4	49.77	2.04	8.51	3.285	5.20546	4.65577	5.00337	4	-0.715	Yes	-2.37	0.49	Moderately bound
[18F]FMeNER-D2	FC([2H])([2H])OC(C=CC=C1)=C1O[C@H](C2CNCCO2)C3=CC=CC=C3	Successful	NET	319.373	1	4	39.72	1.39	8.36	2.706	5.45914	3.71848	5.30804	4	-1.294	Yes	-3.14	-0.4	Extensively bound in PPB
[11C]MeNER	COC(C=CC=C1)=C1O[C@H](C2CNCCO2)C3=CC=CC=C3	Successful	NET	299.37	1	4	39.72	1.47	8.37	2.533	5.551	4.11865	5.26745	4	-1.467	Yes	-3.15	-0.39	Extensively bound in PPB
[11C]GR205171	COC(C=CC(N1C(C(F)(F)F)=NN=N1)=C2)=C2CNC(CCCN3)C3C4=CC=CC=C4	Successful	NK1	432.451	2	7	76.89	0.48	9.13	3.793	3.87624	2.56905	3.70139	7	-3.207	No	-3.24	0.16	Moderately bound
[18F]SPA-RQ	FCOC1=CC=C(N2N=NN=C2C(F)(F)F)C=C1CN[C@@H]3[C@H](C4=CC=CC=C4)NCCC3	Successful	NK1	450.442	2	7	76.89	0.47	9.12	3.966	3.70479	2.5734	3.7234	7	-3.034	No	-3.22	0.17	Undefined PPB
[11C]L-703717	COC1=CC=C(CC2=CC=CC(C3=C(O)C(C=CC(Cl)=C4)=C4NC3=O)=C2)C=C1	Successful	NMDA	391.851	2	4	58.56	2.14	-2.48	5.294	3.97074	2.67474	4.1037	4	1.294	No	-4.63	-0.83	Extensively bound in PPB
[18F]GE-179	CSC1=CC=CC(N(C)C(NC2=CC(SCCF)=CC=C2Cl)=N)=C1	Successful	NMDA	383.928	2	3	89.72	2.58	10.13	2.805	3.79036	0.27478	5.46017	3	-0.195	Yes	-2.9	0.47	Extensively bound in PPB
[123I]CNS1261	N=C(N(C)C1=CC=CC(I)=C1)NC2=C(C=CC=C3)C3=CC=C2	Successful	NMDA	401.251	2	3	39.12	2.76	11.88	2.963	3.56974	0.69276	4.68167	3	-0.037	No only MW	-2.34	0.53	Extensively bound in PPB
[11C]NOP-1A	FC1=CC=CC=C1C[C@@H](CN2CCC3(OCCC4=C3SC(F)=C4)CC2)C(NC)=O	Successful	NOP	420.519	1	4	69.81	3.77	8.1	3.631	3.89691	3.32578	5.19789	4	-0.369	No	-2.34	0.83	Undefined PPB
[11C]Diprenorphine	OC1=CC=C2C3=C1O[C@@H]([C@]4(OC)[C@@H](C(C)(O)C)C5)[C@@]3(CCN6C7CC7)[C@@]5(CC4)[C@H]6C2	Successful	Opinoid receptor	411.542	2	5	62.16	0.97	9.62	2.183	4.13229	2	4.40004	5	-2.817	No	-3.07	0.25	Strongly bound PPB
[18F]Cyclofoxy	FC1[C@H]2C3(CCN4CC5CC5)C6=C(O2)C(O)=CC=C6CC4[C@]3(O)CC1	Successful	Opioid receptor	345.414	2	4	52.93	1.93	6.95	1.906	5.27293	2.88506	4.78433	4	-2.094	Yes	-1.58	0.33	Moderately bound
[18F]FDPN	OC1=C(O2)C([C@]([C@]2([H])[C@]3(OCCF)[C@@H](C(C)(O)C)C4)(CCN5CC6CC6)[C@@]4(CC3)[C@@]5([H])C7)=C7C=C1	Successful	Opioid receptors	457.586	2	5	62.16	2.57	8.16	2.774	4.34707	1.86427	4.2401	5	-2.226	No	-2.62	0.46	Strongly bound PPB
[11C]CPEB	O=C1N([C@H]2[C@H](CO)CN(CC3CCCCCCC3)CC2)C(C=CC=C4)=C4N1CC	Unsuccessful	ORL-1	399.579	1	5	47.02	3.58	9.07	5.415	2.9271	2.18455	5.00043	5	0.415	No	-2.33	1.11	Strongly bound PPB
[11C]JNJ54173717	O=C(C1=C(Cl)C(Cl)=CC=C1)N2[C@@H](C)CN3C(C4=CC(OC)=CC=N4)=NN=C3C2	Successful	P2X7	418.278	0	7	73.14	3.07	3.93	2.562	4.87361	2.5741	4.24655	7	-4.438	No	-2.89	-0.39	Extensively bound in PPB
[11C]GSK-1482160	O=C1CC[C@@H](C(NCC2=C(Cl)C(C(F)(F)F)=CC=C2)=O)N1C	Successful	P2X7	334.723	1	4	49.41	2.23	-1.16	2.261	5.46138	3.84885	4.58963	4	-1.739	Yes	-2.66	-0.43	Extensively bound in PPB
[18F]JNJ-64413739	O=C(N1[C@](C)([H])CC(N(C2=NC=CC=N2)N=N3)C3C1)C4=C(F)C(C(F)(F)F)=NC=C4	Successful	P2X7	409.349	0	8	86.94	1.1	3.82	1.817	5.45326	3	3.82099	8	-6.183	No	-3.25	-0.8	Extensively bound in PPB
[11C]PBR28	COC1=CC=CC=C1CN(C(C)=O)C2=CN=CC=C2OC3=CC=CC=C3	Successful	PBR	348.402	0	5	51.66	3.35	5.16	3.095	5.03549	3.95335	4.45366	5	-1.905	Yes	-2.88	-0.37	Extensively bound in PPB
[11C]-(R)=PK11195	O=C(N(C)[C@H](C)CC)C1=CC2=CC=CC=C2C(C3=CC=CC=C3Cl)=N1	Unsuccessful	PBR	352.862	0	3	33.2	4.93	1.76	4.615	3.58819	3.108	4.70177	3	1.615	Yes	-2.73	0.42	Extensively bound in PPB
[18F]FEPPA	CC(N(CC1=C(OCCF)C=CC=C1)C(C=NC=C2)=C2OC3=CC=CC=C3)=O	Unsuccessful	PBR	380.419	0	5	51.66	3.56	5.15	3.347	4.6444	4	4.42241	5	-1.653	Yes	-2.78	-0.18	Extensively bound in PPB
[11C](R)-Rolipram	CC(C=CC([C@@H]1CNC(C1)=O)=C2)=C2OC3CCCC3	Successful	PDE4	259.349	1	3	38.33	2.52	-0.41	2.475	5.4065	3.84772	4.80621	3	-0.525	Yes	-2.02	0.2	Moderately bound
[11C]DASB	NC1=C(SC2=CC=CC=C2CN(C)C)C=CC(C#N)=C1	Successful	SERT	283.393	2	3	78.35	1.87	8.45	3.209	5.1705	3.72136	5.18791	3	0.209	Yes	-2.74	0.14	Strongly bound PPB
[11C]MADAM	NC1=C(SC2=CC=CC=C2CN(C)C)C=CC(C)=C1	Successful	SERT	272.41	2	2	54.56	2.19	8.47	3.586	4.877	4.07484	5.60823	2	1.586	Yes	-2.35	0.49	Strongly bound PPB
[18F]AFM	CN(C)CC1=CC=CC=C1SC2=C(N)C=C(CF)C=C2	Successful	SERT	290.4	2	2	54.56	1.97	8.46	3.209	5.1655	4.27917	5.62412	2	1.209	Yes	-2.44	0.37	Strongly bound PPB
[11C]MCN5652	CSC(C=C1)=CC=C1[C@@H]2CN3[C@@](CCC3)([H])C4=CC=CC=C42	Successful	SERT	295.444	0	1	28.54	4.01	8.5	4.732	3.311	3.4325	5.63817	1	3.732	Yes	-2.11	1.16	Strongly bound PPB
[18F]ADAM	FC1=CC(N)=C(SC2=CC=CC=C2CN(C)C)C=C1	Successful	SERT	276.373	2	2	54.56	2.01	8.45	3.527	5.0065	4.24716	5.6119	2	1.527	Yes	-2.59	0.22	Strongly bound PPB
[11C]SA4503	COC1=CC(CCN(CC2)CCN2CCCC3=CC=CC=C3)=CC=C1OC	Successful	Sigma	368.521	0	4	24.94	3.35	7.61	3.269	4.09489	2.81965	5.50846	4	-0.731	Yes	-1.75	1.01	Moderately bound
[11C]SA6298	ClC1=C(Cl)C=CC(CCCN2CCN(CCC3=CC=C(OC)C(OC)=C3)CC2)=C1	Unsuccessful	Sigma1	437.405	0	4	24.94	4.56	7.53	4.575	2.77247	2.85445	5.4294	4	0.575	No	-2.16	1.04	Extensively bound in PPB
[11C]NE100	COC1=CC=C(CCN(CCC)CCC)C=C1OCCC2=CC=CC=C2	Unsuccessful	Sigma1	355.522	0	3	21.7	3.49	9.47	5.986	2.32739	1.01055	5.55255	3	2.986	No	-2.51	0.99	Extensively bound in PPB
[11C]UCB-J	CC1=CN=CC=C1N2C(C[C@H](C3=CC(F)=C(F)C(F)=C3)C2)=O	Successful	SV2A	306.288	0	3	33.2	2.42	6.65	2.551	5.41856	3.41312	5.49713	3	-0.449	Yes	-2.27	-0.14	Strongly bound PPB
[11C]UCB-A	O=C(C[C@H](C1=CC(F)=CC(F)=C1)C2)N2CC3=CN=CN3C	Successful	SV2A	291.302	0	4	38.13	1.27	6.59	0.73	5.9065	4.5024	5.33084	4	-3.27	Yes	-2.32	-0.25	Moderately bound
[18F]UCB-H	FC1=CN=CC=C1N2C(C[C@H](C3=CC(F)=C(F)C(F)=C3)C2)=O	Successful	SV2A	310.252	0	3	33.2	2.22	3.94	2.509	5.49874	3.50725	5.16686	3	-0.491	Yes	-2.28	-0.24	Strongly bound PPB
[18F]FBR	O=C(CF)N(CC1=C(OC)C=CC(OC)=C1)C2=CC=CC=C2OC3=CC=CC=C3	Successful	TSPO	395.43	0	5	48	3.99	0.47	4.854	3.60085	4	4.39586	5	-0.146	Yes	-2.86	-0.07	Extensively bound in PPB
[11C]DAA1106	CC(N(CC1=C(OC)C=CC(OC)=C1)C2=CC=CC=C2OC3=CC=C(F)C=C3)=O	Successful	TSPO	395.43	0	5	48	4.36	0.74	4.824	3.61085	4	4.38197	5	-0.176	Yes	-2.82	0.12	Extensively bound in PPB
[18F]FEOBV	FCCOC1=CC=CC(C[C@H]2O)=C1C[C@H]2N(CC3)CCC3C4=CC=CC=C4	Successful	VAChT	369.48	1	3	32.7	3.02	8.32	4.207	3.7641	2.5788	5.50192	3	1.207	Yes	-2.43	0.52	Extensively bound in PPB
[11C]DTBZ	COC1=C(OC)C=C([C@](C[C@@H](O)[C@H](CC(C)C)C2)([H])N2CC3)C3=C1	Successful	VMAT2	319.445	1	4	41.93	3.08	7.55	2.521	5.11277	3.24603	5.14955	4	-1.479	Yes	-1.95	0.75	Moderately bound
[18F]FP-DTBZ	FCCCOC1=C(OC)C=C([C@](C[C@@H](O)[C@H](CC(C)C)C2)([H])N2CC3)C3=C1	Successful	VMAT2	365.489	1	4	41.93	3.39	7.55	3.202	4.62655	3.65215	5.13866	4	-0.798	Yes	-1.9	0.91	Moderately bound
[18F]FA-85380	FC1=C(OC[C@@H]2CCN2)C=CC=N1	Successful	α4β2 nAchR	182.198	1	3	34.15	-1.81	9.94	0.709	4.4875	3.184	4.91267	3	-2.291	Yes	-2.59	-0.07	Weakly bound
[18F]Nifene	FC1=C(OC[C@]2([H])C=CCN2)C=CC=N1	Successful	α4β2 nAchR	194.209	1	3	34.15	0	8.64	0.984	5.1375	3.5556	4.99584	3	-2.016	Yes	-2.25	-0.03	Moderately bound
[18F]XTRA	FC1=NC=CC(C2=CN=CC(C3C4CCC(N4C)C3)=C2)=C1	Successful	α4β2 nAchR	283.35	0	3	29.02	-1.08	10.37	1.89	4.451	3	5.63058	3	-1.11	Yes	-2.4	-0.23	Undefined PPB
[18F]Flubatine	FC1=CC=C([C@H]2C[C@@H]3CCC[C@H]2N3)C=N1	Successful	α4β2 nAchR	206.264	1	2	24.92	-0.96	10.23	1.537	3.996	3	5.37426	2	-0.463	Yes	-2.07	0.14	Undefined PPB
[123I]51A	IC1=CC(OC[C@@H]2CCN2)=CN=C1	Successful	α4β2 nAchR	290.104	1	3	34.15	-0.7	10.05	1.889	4.4575	3.184	5.09757	3	-1.111	Yes	-2.01	0.28	Weakly bound
[18F]AZAN	FC1=CC=CC(C2=CN=CC(C3C4CCC(N4C)C3)=C2)=N1	Successful	α4β2 nAchR	283.35	0	3	29.02	-1.07	10.38	2.1	4.451	3	5.63662	3	-0.9	Yes	-2.39	-0.22	Undefined PPB
[11C]Methylphenidate	[H][C@@]1(CCCCN1)[C@H](C(OC)=O)C2=CC=CC=C2	Successful	DAT	233.311	1	3	38.33	0.28	9.51	2.556	4.9115	3.5184	4.95215	3	-0.444	Yes	-1.73	0.56	Weakly bound
[11C]Clomipramine	CN(C)CCCN1C2=CC=CC=C2CCC3=C1C=C(Cl)C=C3	Unsuccessful	SERT	314.857	0	2	6.48	3.3	9.46	5.921	2.54571	1.71026	5.03582	2	3.921	No	-2.77	0.57	Extensively bound in PPB
[11C]Desipramine	CNCCCN1C2=CC=CC=C2CCC3=C1C=CC=C3	Unsuccessful	NET	266.388	1	2	15.27	1.56	10.4	4.468	3.016	4	5.55769	2	2.468	Yes	-1.98	0.6	Extensively bound in PPB
[11C]Diazepam	ClC1=CC=C2C(C(C3=CC=CC=C3)=NCC(N2C)=O)=C1	Unsuccessful	GABA	284.743	0	3	32.67	2.92	3.4	2.961	5.1735	3.0656	5.14184	3	-0.039	Yes	-2.64	-0.38	Extensively bound in PPB
[11C]Nisoxetine	CNCCC(OC1=CC=CC=C1OC)C2=CC=CC=C2	Unsuccessful	NET	271.36	1	3	30.49	0.31	10.16	3.177	4.186	4	5.55417	3	0.177	Yes	-2.55	-0.18	Extensively bound in PPB
[18F]Paroxetine	FC(C=C1)=CC=C1[C@H](CCNC2)[C@@H]2COC3=CC(OCO4)=C4C=C3	Unsuccessful	SERT	329.371	1	4	39.72	1.46	9.68	4.238	4.13014	4.0039	5.25545	4	0.238	Yes	-2.25	0.32	Extensively bound in PPB
[11C]Remoxipride	O=C(NCC1N(CC)CCC1)C2=C(OC)C(Br)=CC=C2OC	Unsuccessful	D2	371.275	1	5	50.8	0.75	8.97	3.366	4.72562	4.22805	4.86486	5	-1.634	Yes	-2.67	0.3	Moderately bound
[11C]Sertraline	ClC1=C(Cl)C=C([C@@H]2CC[C@H](NC)C3=C2C=CC=C3)C=C1	Unsuccessful	SERT	306.23	1	1	12.03	3.1	9.47	5.347	2.43385	1.89674	5.5374	1	4.347	No	-2.47	0.36	Extensively bound in PPB
[11C]Venlafaxine	COC1=CC=C(C(N(C)C)C2(O)CCCCC2)C=C1	Unsuccessful	SERT	263.381	1	3	32.7	1.74	8.73	3.179	4.9305	4.43879	5.33199	3	0.179	Yes	-2.13	0.63	Moderately bound
